# Supplementary material for: The Synergy of Arbuscular Mycorrhizal Fungi and Exogenous Abscisic Acid Benefits Robinia pseudoacacia L. Growth through Altering the Distribution of Zn and Endogenous Abscisic Acid
Source: J Fungi (Basel). 2021 Aug 19;7(8):671. doi: 10.3390/jof7080671 (PMC8400989; doi:10.3390/jof7080671)
Supplement: Supplementary file 1 [file jof-07-00671-s001.zip]

Archive with 7 entries (5 files):
- jof-1313191-supplementary/
- jof-1313191-supplementary/supplementary/
- jof-1313191-supplementary/supplementary/jof-1313191 table s1 figure s1 s2.pdf
- jof-1313191-supplementary/supplementary/jof-1313191-supplementary.pdf
- jof-1313191-supplementary/supplementary/Supplementary figure S1.tif
- jof-1313191-supplementary/supplementary/Supplementary figure S2.tif
- jof-1313191-supplementary/supplementary/Supplementary_Papers-from-MDPI-Staffs-Conflict-of-Interest-Statement-2021.7.20.pdf
